# Supplementary material for: Surface Defect-Extended BIM Generation Leveraging UAV Images and Deep Learning
Source: Sensors (Basel). 2024 Jun 26;24(13):4151. doi: 10.3390/s24134151 (PMC11243814; doi:10.3390/s24134151)
Supplement: Supplementary file 1 [file sensors-24-04151-s001.zip]

Archive with 1 entries (1 files):
- sensors-3035617-supplementary.pdf
